# Supplementary material for: RegExpBlasting (REB), a Regular Expression Blasting algorithm based on multiply aligned sequences
Source: BMC Bioinformatics. 2009 Jun 16;10(Suppl 6):S5. doi: 10.1186/1471-2105-10-S6-S5 (PMC2697652; doi:10.1186/1471-2105-10-S6-S5)
Supplement: Additional file 1 — List of False Negative GenBank entries. List shows GenBank ID and species name of entries extracted through Entrez, submitted to PPNEMA RegExpBlasting "Normal Search" modality (see figure 2 in text) and resulting as False Negatives (FN). [file 1471-2105-10-S6-S5-S1.xls]

## Sheet: Foglio1
GenBank AC	Species name
eu084036	Aphelenchoides sp. TG 102006
ab368919	Aphelenchus avenae
ab368918	Aphelenchus avenae
eu306347	Aphelenchus avenae
am397025	Bursaphelenchus Africanus
am397024	Bursaphelenchus Africanus
am279710	Bursaphelenchus Antoniae
am279709	Bursaphelenchus Antoniae
am396564	Bursaphelenchus Arthuri
am397011	Bursaphelenchus conicaudatus
am396565	Bursaphelenchus conicaudatus
am396566	Bursaphelenchus corneolus
am396567	Bursaphelenchus doui
am397012	Bursaphelenchus doui
dq899733	Bursaphelenchus doui
eu295499	Bursaphelenchus doui
eu295501	Bursaphelenchus doui
eu295505	Bursaphelenchus doui
am396568	Bursaphelenchus eremus
am400238	Bursaphelenchus gerberi
am396569	Bursaphelenchus Hildegardae
am397013	Bursaphelenchus Hildegardae
dq841163	Bursaphelenchus Hofmanni
eu400449	Bursaphelenchus Hunanensis
am400240	Bursaphelenchus Hylobianum
am397014	Bursaphelenchus Lini
am396570	Bursaphelenchus Lini
am396571	Bursaphelenchus Luxuriosae
eu295502	Bursaphelenchus Mucronatus
am397015	Bursaphelenchus Mucronatus
ay167146	Bursaphelenchus Mucronatus
eu295495	Bursaphelenchus Mucronatus
eu295492	Bursaphelenchus Mucronatus
eu295493	Bursaphelenchus Mucronatus
ab218829	Bursaphelenchus Parvispicularis
am400242	Bursaphelenchus Pinasteri
am396574	Bursaphelenchus Pinasteri
am397016	Bursaphelenchus Pinasteri
am400243	Bursaphelenchus Platzeri
am396575	Bursaphelenchus Rainulfi
am397017	Bursaphelenchus Rainulfi
dq257624	Bursaphelenchus Rainulfi
eu295496	Bursaphelenchus Rainulfi
eu295498	Bursaphelenchus Rainulfi
eu400450	Bursaphelenchus Sinensis
am396576	Bursaphelenchus Singaporensis
am397018	Bursaphelenchus Singaporensis
eu384702	Bursaphelenchus sp. Li et al. 2007
ab232162	Bursaphelenchus sp.4 Burs-KU
eu107359	Bursaphelenchus sp.H.Li 104111
eu256382	Bursaphelenchus sp.P3586
eu159109	Bursaphelenchus sp.P3851
eu034530	Bursaphelenchus sp.P3851
eu034529	Bursaphelenchus sp.P4193
eu159108	Bursaphelenchus sp.P4193
am396577	Bursaphelenchus Thailandae
am397019	Bursaphelenchus Thailandae
dq497184	Bursaphelenchus Thailandae
eu295497	Bursaphelenchus Thailandae
am397020	Bursaphelenchus Vallesianus
am397021	Bursaphelenchus Willibaldi
am396579	Bursaphelenchus Willibaldi
ay167145	Bursaphelenchus Xylophilus
ay167147	Bursaphelenchus Xylophilus
eu295491	Bursaphelenchus Xylophilus
eu295503	Bursaphelenchus Xylophilus
am396581	Bursaphelenchus Yongensis
am397023	Bursaphelenchus Yongensis
dq328702	Cactodera cacti
eu040121	Ditylenchus Brevicauda
eu188732	Ditylenchus Destructor
eu188752	Ditylenchus Destructor
dq151459	Ditylenchus Destructor
dq151458	Ditylenchus Myceliophagus
dq328700	Globodera Millefolii
ef153834	Globodera Pallida
dq887561	Globodera sp.RK-2006
eu040127	Heterodera Avenae
dq328693	Heterodera Cajani
af133304	Heterodera Glycines
eu040134	Heterodera Schachtii
ef029856	Hirschmanniella cf.belli
eu306353	Hirschmanniella loofi
ef029854	Hirschmanniella pomponiensis
ef029855	Hirschmanniella santarosae
ef029857	Hirschmanniella sp.Yuma
ay942625	Meloidogyne arabicida
u42340	Meloidogyne arenaria
x57221	Meloidogyne arenaria
ef612713	Meloidogyne Dunensis
dq145641	Meloidogyne Hapla
dq328685	Meloidogyne Hapla
ef029862	Meloidogyne ichinohei
ay942629	Meloidogyne mayaguensis
ay942622	Meloidogyne paranaensis
dq080580	Meloidogyne sp.Brito DPI I
ay942636	Meloidogyne sp.MS3
ef189177	Meloidogyne spartinae
eu364890	Meloidogyne Thailandica
am087124	Paratrichodorus allius
am269895	Paratrichodorus allius
am269897	Paratrichodorus minor
am269896	Paratrichodorus teres
am087125	Paratrichodorus teres
am231915	Pratylenchus brzeskii
ab053485	Pratylenchus coffeae
ay561436	Pratylenchus coffeae
am231938	Pratylenchus dunensis
am231941	Pratylenchus dunensis
am231942	Pratylenchus dunensis
am231943	Pratylenchus dunensis
ef446992	Pratylenchus Loosi
ef446996	Pratylenchus Loosi
ef446993	Pratylenchus Loosi
ef446995	Pratylenchus Loosi
am231929	Pratylenchus Pratensis
eu040132	Pratylenchus scribneri
dq328699	Punctodera punctata
aj966502	Radopholus similis
dq328712	Radopholus sp. 7B VietNam
ay146460	Trichodorus cf.proximus
am086684	Xiphinema americanum
dq080555	Xiphinema americanum
ay604184	Xiphinema brasiliense
am086683	Xiphinema cf.americanum
am086679	Xiphinema cf.americanum
dq080554	Xiphinema cf.americanum
dq299512	Xiphinema Chambersi
am086685	Xiphinema diffusum
ef140790	Xiphinema elongatum
dq299507	Xiphinema floridae
dq299508	Xiphinema floridae
dq299510	Xiphinema floridae
dq299509	Xiphinema floridae
dq299501	Xiphinema georgianum
dq299499	Xiphinema georgianum
dq299496	Xiphinema georgianum
dq299500	Xiphinema georgianum
dq299495	Xiphinema georgianum
dq299497	Xiphinema georgianum
dq299498	Xiphinema georgianum
dq299502	Xiphinema georgianum
ef188839	Xiphinema hunaniense
ef026090	Xiphinema hunaniense
ef188841	Xiphinema hunaniense
ef188840	Xiphinema hunaniense
ef188845	Xiphinema hunaniense
ef188842	Xiphinema hunaniense
am086678	Xiphinema incognitum
ay687997	Xiphinema index
ef207249	Xiphinema index
dq017157	Xiphinema Krugi
dq017152	Xiphinema Krugi
dq017151	Xiphinema Krugi
dq017150	Xiphinema Krugi
dq017147	Xiphinema Krugi
dq017148	Xiphinema Krugi
dq017149	Xiphinema Krugi
dq017153	Xiphinema Krugi
dq017154	Xiphinema Krugi
dq017155	Xiphinema Krugi
dq017156	Xiphinema Krugi
dq299503	Xiphinema Laevistriatum
dq299504	Xiphinema Laevistriatum
dq299505	Xiphinema Laevistriatum
dq299506	Xiphinema Laevistriatum
dq017145	Xiphinema longicaudatum
dq299515	Xiphinema naturale
am086682	Xiphinema pachtaicum
am779749	Xiphinema pachydermum
am779750	Xiphinema pachydermum
am779751	Xiphinema pachydermum
dq080592	Xiphinema Rivesi
am086680	Xiphinema Simile
am086681	Xiphinema Simile
ef207250	Xiphinema sp.HHBM-2007a
dq017146	Xiphinema surinamense
dq299511	Xiphinema Tarjanense
dq017144	Xiphinema variegatum
dq080556	Xiphinema vuittenezi
dq080557	Xiphinema vuittenezi
dq080558	Xiphinema vuittenezi
dq299513	Xiphinema vulgare
dq299514	Xiphinema vulgare
