# Supplementary material for: RegExpBlasting (REB), a Regular Expression Blasting algorithm based on multiply aligned sequences
Source: BMC Bioinformatics. 2009 Jun 16;10(Suppl 6):S5. doi: 10.1186/1471-2105-10-S6-S5 (PMC2697652; doi:10.1186/1471-2105-10-S6-S5)
Supplement: Additional file 2 — Report of the Scan-RegExpBlasting procedure applied to FN listed in Aditional file 1. Excel sheet lists species names, GenBank ID, matching PPNEMA group ID, number of matching windows, total number of windows, and percentage of matching windows. [file 1471-2105-10-S6-S5-S2.xls]

## Sheet: Foglio1
Species name	GenBank ID	Counter	PPNEMA group ID	N. of Matching window	N. of windows	% of Matching windows
Meloidogyne arabicida	ay942625	2	18smeloidogyne07.msf	128	128	100
Meloidogyne mayaguensis	ay942629	1	18smeloidogyne07.msf	128	128	100
Meloidogyne paranaensis	ay942622	2	18smeloidogyne07.msf	128	128	100
Meloidogyne sp.MS3	ay942636	2	18smeloidogyne07.msf	128	128	100
Bursaphelenchus Mucronatus	eu295502	1	28sbursaphelenchus02.msf	153	154	99.3506
Xiphinema Laevistriatum	dq299504	1	28sxiphinema02.msf	153	154	99.3506
Bursaphelenchus Mucronatus	am397015	2	18sbursaphelenchus00.phy	318	322	98.7578
Xiphinema americanum	am086684	1	18sxiphinema01.msf	318	322	98.7578
Xiphinema diffusum	am086685	1	18sxiphinema01.msf	318	322	98.7578
Xiphinema incognitum	am086678	1	18sxiphinema01.msf	318	322	98.7578
Bursaphelenchus sp.P3586	eu256382	1	28sbursaphelenchus02.msf	152	154	98.7013
Paratrichodorus minor	am269897	1	18sparatrichodorus00.msf	303	307	98.6971
Meloidogyne spartinae	ef189177	2	18smeloidogyne07.msf	126	128	98.4375
Xiphinema naturale	dq299515	1	28sxiphinema01.msf	153	156	98.0769
Xiphinema georgianum	dq299495	1	28sxiphinema02.msf	151	154	98.0519
Xiphinema georgianum	dq299496	1	28sxiphinema02.msf	151	154	98.0519
Xiphinema georgianum	dq299497	1	28sxiphinema02.msf	151	154	98.0519
Xiphinema georgianum	dq299498	1	28sxiphinema02.msf	151	154	98.0519
Xiphinema georgianum	dq299499	1	28sxiphinema02.msf	151	154	98.0519
Xiphinema georgianum	dq299500	1	28sxiphinema02.msf	151	154	98.0519
Xiphinema georgianum	dq299501	1	28sxiphinema02.msf	151	154	98.0519
Xiphinema georgianum	dq299502	1	28sxiphinema02.msf	151	154	98.0519
Pratylenchus dunensis	am231941	1	28spratylenchus01.phy	143	146	97.9452
Meloidogyne sp.MS3	ay942636	4	18smeloidogyne08.phy	309	317	97.4763
Bursaphelenchus Xylophilus	eu295503	1	28sbursaphelenchus02.msf	150	154	97.4026
Pratylenchus dunensis	am231938	2	28spratylenchus00.phy	146	150	97.3333
Pratylenchus Loosi	ef446992	1	28spratylenchus00.phy	146	150	97.3333
Pratylenchus Loosi	ef446993	1	28spratylenchus00.phy	146	150	97.3333
Pratylenchus Loosi	ef446995	1	28spratylenchus00.phy	146	150	97.3333
Pratylenchus Pratensis	am231929	1	28spratylenchus00.phy	146	150	97.3333
Meloidogyne paranaensis	ay942622	4	18smeloidogyne08.phy	308	317	97.1609
Xiphinema hunaniense	ef188842	1	18sxiphinema00.msf	34	35	97.1429
Xiphinema hunaniense	ef188845	1	18sxiphinema00.msf	34	35	97.1429
Xiphinema vuittenezi	dq080556	1	18sxiphinema02.msf	133	137	97.0803
Xiphinema vuittenezi	dq080557	1	18sxiphinema02.msf	133	137	97.0803
Xiphinema vuittenezi	dq080558	1	18sxiphinema02.msf	133	137	97.0803
Bursaphelenchus doui	am397012	1	18sbursaphelenchus01.msf	327	337	97.0326
Bursaphelenchus Pinasteri	am397016	1	18sbursaphelenchus01.msf	327	337	97.0326
Bursaphelenchus Vallesianus	am397020	1	18sbursaphelenchus01.msf	327	337	97.0326
Xiphinema cf.americanum	am086683	1	18sxiphinema01.msf	312	322	96.8944
Meloidogyne sp.Brito DPI I	dq080580	1	18smeloidogyne07.msf	124	128	96.875
Ditylenchus Destructor	eu188732	1	18sditylenchus01.phy	123	127	96.8504
Bursaphelenchus conicaudatus	am396565	1	28sbursaphelenchus02.msf	149	154	96.7532
Bursaphelenchus Xylophilus	eu295491	1	28sbursaphelenchus02.msf	149	154	96.7532
Xiphinema Laevistriatum	dq299503	1	28sxiphinema02.msf	149	154	96.7532
Xiphinema Laevistriatum	dq299506	1	28sxiphinema02.msf	149	154	96.7532
Bursaphelenchus Mucronatus	am397015	1	18sbursaphelenchus01.msf	326	337	96.7359
Bursaphelenchus Rainulfi	am397017	1	18sbursaphelenchus01.msf	326	337	96.7359
Bursaphelenchus doui	am397012	2	18sbursaphelenchus00.phy	311	322	96.5839
Xiphinema Simile	am086681	1	18sxiphinema01.msf	310	322	96.2733
Bursaphelenchus Hildegardae	am397013	1	18sbursaphelenchus01.msf	324	337	96.1424
Bursaphelenchus Hildegardae	am396569	1	28sbursaphelenchus02.msf	148	154	96.1039
Ditylenchus Destructor	dq151459	1	18sditylenchus02.phy	24	25	96
Bursaphelenchus Antoniae	am279709	1	18sbursaphelenchus01.msf	323	337	95.8457
Bursaphelenchus doui	am396567	1	28sbursaphelenchus02.msf	147	154	95.4545
Bursaphelenchus doui	dq899733	1	28sbursaphelenchus02.msf	147	154	95.4545
Bursaphelenchus doui	eu295499	1	28sbursaphelenchus02.msf	147	154	95.4545
Bursaphelenchus doui	eu295501	1	28sbursaphelenchus02.msf	147	154	95.4545
Bursaphelenchus doui	eu295505	1	28sbursaphelenchus02.msf	147	154	95.4545
Bursaphelenchus Pinasteri	am396574	1	28sbursaphelenchus02.msf	147	154	95.4545
Paratrichodorus allius	am269895	1	18sparatrichodorus00.msf	293	307	95.4397
Pratylenchus Loosi	ef446996	1	28spratylenchus00.phy	143	150	95.3333
Meloidogyne mayaguensis	ay942629	3	18smeloidogyne08.phy	302	317	95.2681
Paratrichodorus minor	am269897	2	18sparatrichodorus02.msf	117	123	95.122
Meloidogyne arabicida	ay942625	4	18smeloidogyne08.phy	301	317	94.9527
Bursaphelenchus Singaporensis	am396576	1	28sbursaphelenchus02.msf	146	154	94.8052
Xiphinema Laevistriatum	dq299505	1	28sxiphinema02.msf	146	154	94.8052
Pratylenchus dunensis	am231941	2	28spratylenchus00.phy	142	150	94.6667
Bursaphelenchus conicaudatus	am397011	1	18sbursaphelenchus01.msf	319	337	94.6588
Ditylenchus Destructor	eu188752	1	18sditylenchus01.phy	120	127	94.4882
Xiphinema americanum	am086684	2	18sxiphinema00.msf	33	35	94.2857
Xiphinema diffusum	am086685	2	18sxiphinema00.msf	33	35	94.2857
Xiphinema incognitum	am086678	2	18sxiphinema00.msf	33	35	94.2857
Xiphinema index	ay687997	2	18sxiphinema00.msf	33	35	94.2857
Xiphinema pachtaicum	am086682	1	18sxiphinema00.msf	33	35	94.2857
Xiphinema Simile	am086681	2	18slongidorus01.msf	33	35	94.2857
Xiphinema Simile	am086681	3	18sxiphinema00.msf	33	35	94.2857
Xiphinema elongatum	ef140790	1	28sxiphinema01.msf	147	156	94.2308
Xiphinema vulgare	dq299513	1	28sxiphinema01.msf	147	156	94.2308
Xiphinema vulgare	dq299514	1	28sxiphinema01.msf	147	156	94.2308
Xiphinema sp.HHBM-2007a	ef207250	1	18sxiphinema02.msf	129	137	94.1606
Bursaphelenchus Mucronatus	eu295492	1	28sbursaphelenchus02.msf	145	154	94.1558
Pratylenchus dunensis	am231938	1	28spratylenchus01.phy	137	146	93.8356
Pratylenchus dunensis	am231942	2	28spratylenchus00.phy	140	150	93.3333
Xiphinema cf.americanum	am086679	1	18sxiphinema01.msf	298	322	92.5466
Xiphinema index	ay687997	1	18sxiphinema01.msf	298	322	92.5466
Xiphinema sp.HHBM-2007a	ef207250	2	18sxiphinema01.msf	298	322	92.5466
Xiphinema hunaniense	ef188839	1	28sxiphinema01.msf	144	156	92.3077
Xiphinema hunaniense	ef188841	1	28sxiphinema01.msf	144	156	92.3077
Xiphinema Simile	am086680	1	18sxiphinema01.msf	297	322	92.236
Bursaphelenchus Luxuriosae	am396571	1	28sbursaphelenchus02.msf	142	154	92.2078
Pratylenchus brzeskii	am231915	2	28spratylenchus05.msf	47	51	92.1569
Pratylenchus Loosi	ef446992	2	28spratylenchus05.msf	47	51	92.1569
Pratylenchus Loosi	ef446993	2	28spratylenchus05.msf	47	51	92.1569
Aphelenchus avenae	eu306347	2	18sditylenchus02.phy	23	25	92
Paratrichodorus allius	am087124	1	18sparatrichodorus00.msf	282	307	91.8567
Bursaphelenchus conicaudatus	am397011	2	18sbursaphelenchus00.phy	295	322	91.6149
Bursaphelenchus Mucronatus	eu295493	1	28sbursaphelenchus02.msf	141	154	91.5584
Xiphinema floridae	dq299507	1	28sxiphinema02.msf	141	154	91.5584
Xiphinema floridae	dq299508	1	28sxiphinema02.msf	141	154	91.5584
Xiphinema floridae	dq299509	1	28sxiphinema02.msf	141	154	91.5584
Xiphinema floridae	dq299510	1	28sxiphinema02.msf	141	154	91.5584
Hirschmanniella pomponiensis	ef029854	2	18sditylenchus01.phy	116	127	91.3386
Hirschmanniella santarosae	ef029855	2	18sditylenchus01.phy	116	127	91.3386
Meloidogyne Hapla	dq328685	1	28smeloidogyne03.phy	62	68	91.1765
Meloidogyne arenaria	u42340	1	its1meloidogyne00.msf	41	45	91.1111
Ditylenchus Destructor	dq151459	2	its1ditylenchus01.phy	81	89	91.0112
Bursaphelenchus Thailandae	am397019	1	18sbursaphelenchus01.msf	306	337	90.8012
Pratylenchus dunensis	am231943	2	28spratylenchus00.phy	136	150	90.6667
Bursaphelenchus Yongensis	am397023	1	18sbursaphelenchus01.msf	305	337	90.5045
Pratylenchus dunensis	am231942	1	28spratylenchus01.phy	132	146	90.411
Hirschmanniella pomponiensis	ef029854	1	18spratylenchus01.msf	113	125	90.4
Hirschmanniella santarosae	ef029855	1	18spratylenchus01.msf	113	125	90.4
Xiphinema hunaniense	ef026090	1	28sxiphinema01.msf	141	156	90.3846
Globodera Pallida	ef153834	5	its1globodera00.msf	82	91	90.1099
Meloidogyne arabicida	ay942625	1	18smeloidogyne04.msf	300	333	90.0901
Heterodera Avenae	eu040127	1	18scactodera00.msf	109	121	90.0826
Hirschmanniella cf.belli	ef029856	2	18scactodera00.msf	109	121	90.0826
Meloidogyne arabicida	ay942625	3	18smeloidogyne00.msf	97	108	89.8148
Meloidogyne paranaensis	ay942622	3	18smeloidogyne00.msf	97	108	89.8148
Globodera Pallida	ef153834	4	its2globodera00.msf	35	39	89.7436
Xiphinema hunaniense	ef188840	1	28sxiphinema01.msf	140	156	89.7436
Paratrichodorus teres	am269896	1	18sparatrichodorus00.msf	275	307	89.5765
Bursaphelenchus sp.4 Burs-KU	ab232162	2	5.8sbursaphelenchus00.msf	25	28	89.2857
Xiphinema Chambersi	dq299512	1	28sxiphinema01.msf	139	156	89.1026
Pratylenchus brzeskii	am231915	1	28spratylenchus01.phy	130	146	89.0411
Hirschmanniella loofi	eu306353	3	18sditylenchus01.phy	113	127	88.9764
Xiphinema Tarjanense	dq299511	1	28sxiphinema02.msf	137	154	88.961
Globodera sp.RK-2006	dq887561	1	18srotylenchulus05.msf	8	9	88.8889
Hirschmanniella loofi	eu306353	2	18srotylenchulus05.msf	8	9	88.8889
Meloidogyne sp.MS3	ay942636	3	18smeloidogyne00.msf	96	108	88.8889
Pratylenchus coffeae	ay561436	1	18srotylenchulus05.msf	8	9	88.8889
Hirschmanniella pomponiensis	ef029854	3	18scactodera00.msf	107	121	88.4298
Hirschmanniella santarosae	ef029855	3	18scactodera00.msf	107	121	88.4298
Bursaphelenchus Antoniae	am279710	1	28sbursaphelenchus02.msf	136	154	88.3117
Bursaphelenchus eremus	am396568	1	28sbursaphelenchus02.msf	136	154	88.3117
Bursaphelenchus Rainulfi	am396575	1	28sbursaphelenchus02.msf	136	154	88.3117
Bursaphelenchus Thailandae	am396577	1	28sbursaphelenchus02.msf	136	154	88.3117
Meloidogyne Hapla	dq145641	1	28smeloidogyne03.phy	60	68	88.2353
Meloidogyne Thailandica	eu364890	1	28smeloidogyne03.phy	60	68	88.2353
Pratylenchus Pratensis	am231929	2	28spratylenchus05.msf	45	51	88.2353
Aphelenchus avenae	ab368918	1	18sditylenchus01.phy	112	127	88.189
Aphelenchus avenae	eu306347	1	18sditylenchus01.phy	112	127	88.189
Hirschmanniella cf.belli	ef029856	1	18sditylenchus01.phy	112	127	88.189
Hirschmanniella sp.Yuma	ef029857	1	18sditylenchus01.phy	112	127	88.189
Aphelenchus avenae	ab368918	2	18sditylenchus02.phy	22	25	88
Ditylenchus Destructor	eu188752	2	18sditylenchus02.phy	22	25	88
Meloidogyne mayaguensis	ay942629	2	18smeloidogyne00.msf	95	108	87.963
Bursaphelenchus sp.4 Burs-KU	ab232162	1	18sbursaphelenchus01.msf	296	337	87.8338
Bursaphelenchus Rainulfi	eu295496	1	28sbursaphelenchus02.msf	135	154	87.6623
Bursaphelenchus sp.H.Li 104111	eu107359	1	28sbursaphelenchus02.msf	135	154	87.6623
Bursaphelenchus Yongensis	am396581	1	28sbursaphelenchus02.msf	135	154	87.6623
Paratrichodorus teres	am087125	1	18sparatrichodorus00.msf	269	307	87.6221
Meloidogyne Dunensis	ef612713	2	18smeloidogyne07.msf	112	128	87.5
Bursaphelenchus Singaporensis	am397018	1	18sbursaphelenchus01.msf	294	337	87.2404
Bursaphelenchus Willibaldi	am397021	1	18sbursaphelenchus01.msf	293	337	86.9436
Heterodera Schachtii	eu040134	1	18scactodera00.msf	105	121	86.7769
Meloidogyne sp.MS3	ay942636	1	18smeloidogyne04.msf	288	333	86.4865
Bursaphelenchus Rainulfi	dq257624	1	28sbursaphelenchus02.msf	133	154	86.3636
Xiphinema index	ef207249	1	18sxiphinema01.msf	278	322	86.3354
Meloidogyne Dunensis	ef612713	1	18sditylenchus01.phy	109	127	85.8268
Bursaphelenchus gerberi	am400238	1	5.8sbursaphelenchus00.msf	24	28	85.7143
Bursaphelenchus Hofmanni	dq841163	1	5.8sbursaphelenchus00.msf	24	28	85.7143
Bursaphelenchus Pinasteri	am400242	1	28sbursaphelenchus01.msf	60	70	85.7143
Bursaphelenchus Pinasteri	am400242	2	5.8sbursaphelenchus00.msf	24	28	85.7143
Bursaphelenchus Platzeri	am400243	1	5.8sbursaphelenchus00.msf	24	28	85.7143
Bursaphelenchus Sinensis	eu400450	1	5.8sbursaphelenchus00.msf	24	28	85.7143
Bursaphelenchus Thailandae	dq497184	1	28sbursaphelenchus02.msf	132	154	85.7143
Bursaphelenchus Thailandae	eu295497	1	28sbursaphelenchus02.msf	132	154	85.7143
Globodera Pallida	ef153834	1	5.8spunctodera00.msf	24	28	85.7143
Globodera Pallida	ef153834	2	5.8sglobodera00.msf	24	28	85.7143
Globodera Pallida	ef153834	3	5.8scactodera00.msf	24	28	85.7143
Pratylenchus dunensis	am231943	1	28spratylenchus01.phy	125	146	85.6164
Hirschmanniella loofi	eu306353	1	18spratylenchus01.msf	107	125	85.6
Meloidogyne paranaensis	ay942622	1	18smeloidogyne04.msf	285	333	85.5856
Heterodera Avenae	eu040127	2	18sheterodera01.phy	76	89	85.3933
Heterodera Schachtii	eu040134	2	18sheterodera01.phy	76	89	85.3933
Ditylenchus Myceliophagus	dq151458	1	5.8sditylenchus00.msf	23	27	85.1852
Bursaphelenchus Parvispicularis	ab218829	1	18sbursaphelenchus01.msf	287	337	85.1632
Meloidogyne spartinae	ef189177	1	18sditylenchus01.phy	108	127	85.0394
